# Supplementary material for: MedML: Fusing medical knowledge and machine learning models for early pediatric COVID-19 hospitalization and severity prediction
Source: iScience. 2022 Aug 17;25(9):104970. doi: 10.1016/j.isci.2022.104970 (PMC9384332; doi:10.1016/j.isci.2022.104970)
Supplement: Table S2. Top 300 features with highest propensity scores in the hospitalization prediction task, related to STAR Methods [file mmc2.csv]

Concept name	score
clonidine hydrochloride 0.1 MG/ML	62.36
Estriol (E3) [Multiple of the median] in Serum or Plasma	54.57
Choriogonadotropin.beta subunit [Multiple of the median] in Serum or Plasma	54.57
Myeloblasts [#/volume] in Blood by Manual count	51.97
Myeloblasts/100 leukocytes in Blood by Manual count	51.97
carbetapentane	45.86
Inhibin [Mass/volume] in Serum or Plasma	41.58
mesna 100 MG/ML Injectable Solution	38.98
Inhibin A [Multiple of the median] in Serum or Plasma	36.38
Health examination of sub-group	33.17
Urate crystals amorphous [Presence] in Urine sediment by Light microscopy	31.18
Anemia during pregnancy - baby not yet delivered	31.18
100 ML fluconazole 2 MG/ML Injection	28.95
Insertion of Totally Implantable Vascular Access Device into Chest Subcutaneous Tissue and Fascia, Percutaneous Approach	28.78
Selective catheter placement, venous system; first order branch (eg, renal vein, jugular vein)	28.35
Disorder of the urea cycle metabolism	28.35
mesna	26.73
micafungin sodium 50 MG Injection	26.38
etoposide 20 MG/ML Injectable Solution	26.38
Gestation period, 13 weeks	25.98
heparin sodium, porcine 2 UNT/ML Injectable Solution	25.98
Ultrasound, pregnant uterus, real time with image documentation, follow-up (eg, re-evaluation of fetal size by measuring standard growth parameters and amniotic fluid volume, re-evaluation of organ system(s) suspected or confirmed to be abnormal on a previous scan), transabdominal approach, per fetus	25.51
Uterine size for dates discrepancy	25.19
Primary malignant neoplasm of adrenal gland	24.95
50 ML albumin human, USP 250 MG/ML Injection [Alburx]	24.95
1 ML filgrastim 0.3 MG/ML Injection	24.5
Gestation period, 26 weeks	23.99
Mechanical chest wall oscillation to facilitate lung function, per session	23.39
technetium 99m	23.39
pegfilgrastim	22.98
Mechanical complication of gastrointestinal prosthetic device	22.87
Febrile neutropenia	22.68
Dacrocytes [Presence] in Blood by Light microscopy	22.52
Magnetic Resonance Imaging (MRI) of Brain	22.27
Estriol (E3).unconjugated [Mass/volume] in Serum or Plasma	22.13
lorazepam 2 MG/ML Oral Solution	22.01
Replacement of gastro-jejunostomy tube, percutaneous, under fluoroscopic guidance including contrast injection(s), image documentation and report	21.83
1 ML hydromorphone hydrochloride 10 MG/ML Injection	21.44
Alpha-1-Fetoprotein [Multiple of the median] in Serum or Plasma	21.26
Ultrasound, pregnant uterus, real time with image documentation, transvaginal	21.12
Introduction of Other Antineoplastic into Peripheral Vein, Percutaneous Approach	21.12
Poikilocytosis [Presence] in Blood by Light microscopy	20.79
Carbon dioxide/Gas.total.at end expiration in Exhaled gas	20.79
Heparin unfractionated [Units/volume] in Platelet poor plasma by Chromogenic method	20.79
Anemia in neoplastic disease	20.79
Gestation period, 20 weeks	20.46
Kidney function study, non-imaging radioisotopic study	20.27
Respiratory syncytial virus RNA [Presence] in Specimen by NAA with probe detection	19.84
Ultrasound, pregnant uterus, real time with image documentation, fetal and maternal evaluation, first trimester (< 14 weeks 0 days), transabdominal approach; single or first gestation	19.75
Polyneuropathy due to drug	19.69
Viral disease in mother complicating pregnancy, childbirth AND/OR puerperium	19.63
Drug-induced immunodeficiency	19.58
Intellectual functioning disability	19.49
Unlisted diagnostic radiographic procedure	19.49
Assistance with Respiratory Ventilation, Less than 24 Consecutive Hours, High Nasal Flow/Velocity	19.49
etoposide	19.49
diazepam 5 MG/ML Injectable Solution	19.09
Mild hyperemesis gravidarum	19.06
50 ML potassium chloride 0.4 MEQ/ML Injection	19.06
vincristine	18.85
Ultrasound, pregnant uterus, real time with image documentation, fetal and maternal evaluation, after first trimester (> or = 14 weeks 0 days), transabdominal approach; single or first gestation	18.83
Ultrasound, pregnant uterus, real time with image documentation, limited (eg, fetal heart beat, placental location, fetal position and/or qualitative amniotic fluid volume), 1 or more fetuses	18.71
Target cells [Presence] in Blood by Light microscopy	18.71
Microcytes [Presence] in Blood by Light microscopy	18.71
Ultrasound, pregnant uterus, real time with image documentation, fetal and maternal evaluation plus detailed fetal anatomic examination, transabdominal approach; single or first gestation	18.71
Hepatitis B virus surface Ag [Units/volume] in Serum	18.58
500 ML heparin sodium, porcine 2 UNT/ML Injection	18.54
Pathology consultation during surgery; first tissue block, with frozen section(s), single specimen	18.45
Ileostomy present	18.43
Radiologic examination, spine, entire thoracic and lumbar, including skull, cervical and sacral spine if performed (eg, scoliosis evaluation); 4 or 5 views	18.34
menthol 0.0044 MG/MG / zinc oxide 0.2 MG/MG Topical Ointment	18.34
100 ML vancomycin 5 MG/ML Injection	18.34
50 ML albumin human, USP 50 MG/ML Injection	18.34
rituximab	18.34
Anemia due to and following chemotherapy	18.32
Transfusion of Nonautologous Platelets into Central Vein, Percutaneous Approach	18.19
Gestation less than 24 weeks	18.19
Introduction of Other Antineoplastic into Central Vein, Percutaneous Approach	18.11
Profound intellectual disability	18.05
Pain due to neoplastic disease	18.05
1 ML vitamin K1 10 MG/ML Injection	18.05
4 ML norepinephrine 1 MG/ML Injection	18.05
Ovalocytes [Presence] in Blood by Light microscopy	17.82
Insertion of tunneled centrally inserted central venous catheter, without subcutaneous port or pump; younger than 5 years of age	17.82
1 ML vincristine sulfate 1 MG/ML Injection	17.82
Gestation period, 16 weeks	17.62
Irrigation of implanted venous access device for drug delivery systems	17.62
Familial dysautonomia	17.32
Diabetes mellitus without complication	17.32
Oral ulcerative mucositis due to antineoplastic therapy	17.32
Vomiting of pregnancy	17.32
morphine sulfate 2 MG/ML Oral Solution	17.32
Gestation period, 28 weeks	17.2
Health behavior intervention, individual, face-to-face; each additional 15 minutes (List separately in addition to code for primary service)	17.15
doconexent	17.01
Maternal obesity complicating pregnancy, childbirth and the puerperium, antepartum	16.93
Hypochromia [Presence] in Blood by Light microscopy	16.93
Insertion of Monitoring Device into Lower Artery, Percutaneous Approach	16.79
Prolonged service in the inpatient or observation setting, requiring unit/floor time beyond the usual service; each additional 30 minutes (List separately in addition to code for prolonged service)	16.7
Laboratory procedure	16.63
CD3-CD16+CD56+ (Natural killer) cells [#/volume] in Blood	16.63
gabapentin 50 MG/ML Oral Solution	16.55
Primary malignant neoplasm	16.41
allopurinol 100 MG Oral Tablet	16.41
Hepatic failure	16.33
25 ML sodium chloride 4.5 MG/ML Injection	16.33
5 ML levocarnitine 200 MG/ML Injection [Carnitor]	16.33
Gastrostomy feeding	16.27
Transfusion of Nonautologous Red Blood Cells into Central Vein, Percutaneous Approach	16.27
Tumor lysis syndrome	16.27
citric acid 66.8 MG/ML / sodium citrate 100 MG/ML Oral Solution	16.27
Hepatitis B virus surface Ag [Presence] in Serum	16.17
100 ML potassium chloride 0.4 MEQ/ML Injection	16.17
cytarabine	16.13
chlorothiazide 50 MG/ML Oral Suspension	16.09
Gestation period, 32 weeks	16.01
Fluoroscopic guidance for central venous access device placement, replacement (catheter only or complete), or removal (includes fluoroscopic guidance for vascular access and catheter manipulation, any necessary contrast injections through access site or catheter with related venography radiologic supervision and interpretation, and radiographic documentation of final catheter position) (List sepa…	15.72
Fetal non-stress test	15.59
Anemia of pregnancy	15.59
Gastroparesis syndrome	15.59
Urinary tract infection in pregnancy	15.59
doxorubicin	15.59
ursodiol 300 MG Oral Capsule	15.59
50 ML sodium bicarbonate 84 MG/ML Injection	15.59
1000 ML potassium chloride 0.02 MEQ/ML / sodium chloride 9 MG/ML Injection	15.59
Gastrostomy	15.4
cefepime 1000 MG Injection	15.31
Attention to gastrostomy	15.21
2 ML ranitidine 25 MG/ML Injection	15.19
aprepitant	15.15
Impaired mobility	15.12
10 ML furosemide 10 MG/ML Prefilled Syringe	15.1
Acute-on-chronic respiratory failure	15.09
1 ML ephedrine sulfate 50 MG/ML Injection	15.09
Ultrasound guidance for vascular access requiring ultrasound evaluation of potential access sites, documentation of selected vessel patency, concurrent realtime ultrasound visualization of vascular needle entry, with permanent recording and reporting (List separately in addition to code for primary procedure)	15.05
Gestation period, 30 weeks	15.01
chlorothiazide 500 MG Injection	15.01
50 ML magnesium sulfate 80 MG/ML Injection	14.97
calcium gluconate 100 MG/ML Injectable Solution	14.91
Acute leukemia	14.91
Insertion of tunneled centrally inserted central venous catheter, without subcutaneous port or pump; age 5 years or older	14.85
Bilateral middle ear chronic mucoid otitis media	14.85
Gestation period, 18 weeks	14.85
Musculoskeletal pain	14.85
Dependence on continuous positive airway pressure ventilation	14.85
pegaspargase	14.85
vitamin B6 50 MG Oral Tablet	14.85
cyclophosphamide	14.81
Splitting of blood or blood products, each unit	14.8
10 ML sodium bicarbonate 84 MG/ML Prefilled Syringe	14.77
allopurinol	14.72
Insertion of tunneled centrally inserted central venous access device, with subcutaneous port; age 5 years or older	14.55
Pancytopenia due to antineoplastic chemotherapy	14.39
Intestinal obstruction	14.39
Volume of Stool	14.39
cytarabine 20 MG/ML Injectable Solution	14.39
hydroxyurea	14.39
Anesthesia for access to central venous circulation	14.33
Pressure support setting Ventilator	14.29
5 ML pegaspargase 750 UNT/ML Injection	14.29
Magnetic resonance (eg, proton) imaging, lower extremity other than joint; without contrast material(s), followed by contrast material(s) and further sequences	14.17
Carbon dioxide [Partial pressure] adjusted to patient's actual temperature in Arterial blood	14.17
erythromycin ethylsuccinate 40 MG/ML Oral Suspension	14.17
Laparoscopy, surgical; gastrostomy, without construction of gastric tube (eg, Stamm procedure) (separate procedure)	14.17
Disorder of vein	14.17
Oxygen [Partial pressure] adjusted to patient's actual temperature in Arterial blood	14.17
150 ML vancomycin 5 MG/ML Injection	14.17
potassium chloride 20 MEQ Extended Release Oral Tablet	14.17
SARS-CoV-2 (COVID-19) IgG Ab [Presence] in Serum or Plasma by Immunoassay	14.11
ceftazidime 1000 MG Injection	14.08
glucose 500 MG/ML Injectable Solution	14.08
Erythrocyte morphology finding [Identifier] in Blood	14.03
Bacteria identified in Body fluid by Culture	14.03
heparin sodium, porcine 100 UNT/ML Injectable Solution	14.03
lorazepam 2 MG/ML Injectable Solution	14
Collection of blood specimen from a completely implantable venous access device	13.99
First trimester pregnancy	13.98
Positron emission tomography (PET) with concurrently acquired computed tomography (CT) for attenuation correction and anatomical localization imaging; whole body	13.98
Change Feeding Device in Upper Intestinal Tract, External Approach	13.98
cyclophosphamide 1000 MG Injection	13.98
10 ML calcium chloride 100 MG/ML Injection	13.95
Insertion of tunneled centrally inserted central venous access device, with subcutaneous port; younger than 5 years of age	13.86
SARS-CoV-2 (COVID-19) RdRp gene [Presence] in Respiratory specimen by NAA with probe detection	13.86
doxorubicin hydrochloride 2 MG/ML Injectable Solution	13.86
50 ML magnesium sulfate 40 MG/ML Injection	13.86
pantoprazole 40 MG Injection	13.86
heparin sodium, porcine 10 UNT/ML Injectable Solution	13.79
Extraction of Iliac Bone Marrow, Percutaneous Approach, Diagnostic	13.72
Hyperosmolality and or hypernatremia	13.7
Disease due to Rhinovirus	13.68
hydrocortisone 100 MG Injection [Solu-Cortef]	13.64
Diagnostic bone marrow; aspiration(s)	13.59
Status epilepticus due to refractory epilepsy	13.56
Respiratory finding	13.56
Chemotherapy administration, intravenous infusion technique; each additional sequential infusion (different substance/drug), up to 1 hour (List separately in addition to code for primary procedure)	13.56
Anisocytosis [Presence] in Blood by Light microscopy	13.54
Complication occurring during pregnancy	13.53
CD3-CD16+CD56+ (Natural killer) cells/100 cells in Blood	13.51
iodixanol	13.51
soybean oil 200 MG/ML Injectable Suspension	13.42
Insertion of non-tunneled centrally inserted central venous catheter; younger than 5 years of age	13.36
Methotrexate [Moles/volume] in Serum or Plasma	13.36
Health status	13.36
Second trimester pregnancy	13.32
mercaptopurine	13.27
calcium carbonate 250 MG/ML Oral Suspension	13.25
Preoperative state	13.23
Complication associated with device	13.19
Health behavior intervention, family (with the patient present), face-to-face; each additional 15 minutes (List separately in addition to code for primary service)	13.19
Neutropenia due to and following chemotherapy	13.15
Anemia of chronic disease	13.13
phenylephrine hydrochloride 10 MG/ML Injectable Solution	13.13
Duplex scan of extremity veins including responses to compression and other maneuvers; unilateral or limited study	13.13
Preoperative procedure	13.13
Carbon dioxide, total [Moles/volume] in Blood by calculation	13.09
Insertion of peripherally inserted central venous catheter (PICC), without subcutaneous port or pump, including all imaging guidance, image documentation, and all associated radiological supervision and interpretation required to perform the insertion; age 5 years or older	13.08
Lactate dehydrogenase 1 [Enzymatic activity/volume] in Serum or Plasma	13.08
Infection of gastrostomy site	13.08
Opioid dependence	13.08
Insertion of Totally Implantable Vascular Access Device into Chest Subcutaneous Tissue and Fascia, Open Approach	13.04
Gestation period, 27 weeks	12.99
Diagnostic bone marrow; biopsy(ies)	12.99
Electroencephalogram with video (VEEG), review of data, technical description by EEG technologist, each increment of 12-26 hours; with continuous, real-time monitoring and maintenance	12.99
Topiramate [Mass/volume] in Serum or Plasma	12.99
methadone	12.99
Fluoroscopy of Superior Vena Cava using Low Osmolar Contrast, Guidance	12.9
Electroencephalogram with video (VEEG), review of data, technical description by EEG technologist, each increment of 12-26 hours; with intermittent monitoring and maintenance	12.9
50 ML glucose 500 MG/ML Injection	12.9
10 ML selenious acid 0.0654 MG/ML Injection	12.9
Transfusion, blood or blood components	12.89
gadoterate meglumine	12.83
Alpha-1-Fetoprotein [Mass/volume] in Serum or Plasma	12.82
lorazepam 2 MG/ML Injectable Solution [Ativan]	12.79
hydrocortisone 100 MG Injection	12.74
Chemotherapy administration; intravenous, push technique, single or initial substance/drug	12.7
Patient immunocompromised	12.7
Chronic hypoxemic respiratory failure	12.7
polyethylene glycol 3350 236000 MG / potassium chloride 2970 MG / sodium bicarbonate 6740 MG / sodium chloride 5860 MG / sodium sulfate 22740 MG Powder for Oral Solution	12.7
phenol 14 MG/ML Mucosal Spray	12.64
Insertion of Infusion Device into Right Atrium, Percutaneous Approach	12.62
cefepime 2000 MG Injection	12.57
Injection procedure during cardiac catheterization including imaging supervision, interpretation, and report; for pulmonary angiography (List separately in addition to code for primary procedure)	12.47
Gastric emptying imaging study (eg, solid, liquid, or both)	12.47
Macrocytes [Presence] in Blood by Light microscopy	12.47
ampicillin 1000 MG Injection	12.47
Magnetic resonance (eg, proton) imaging, spinal canal and contents, without contrast material, followed by contrast material(s) and further sequences; thoracic	12.37
HIV 1+2 Ab+HIV1 p24 Ag [Presence] in Serum or Plasma by Immunoassay	12.35
Primary malignant neoplasm of brain	12.34
Band form neutrophils [Presence] in Blood by Automated count	12.33
Insertion of non-tunneled centrally inserted central venous catheter; age 5 years or older	12.31
cefepime	12.3
CLABSI - central line associated bloodstream infection	12.28
Embolism from thrombosis of vein of lower extremity	12.28
Irradiation of blood product, each unit	12.24
Gestation period, 37 weeks	12.23
Introduction of Other Antineoplastic into Spinal Canal, Percutaneous Approach	12.22
Bacterial infection due to Pseudomonas	12.17
Drug-induced constipation	12.16
Ultrasonography of Pediatric Heart	12.13
Pericardial effusion - noninflammatory	12.09
Myoneural disorder	12.07
Magnetic resonance (eg, proton) imaging, spinal canal and contents, without contrast material, followed by contrast material(s) and further sequences; lumbar	12.03
Disease of the respiratory system complicating pregnancy, childbirth and/or the puerperium	11.99
Imaging of gastrointestinal tract abnormal	11.99
Ultrasonography of Superior Vena Cava, Guidance	11.99
Insertion of Feeding Device into Stomach, Percutaneous Approach	11.99
isradipine	11.99
Malfunction of gastrostomy tube	11.97
Neoplasm of uncertain behavior of brain	11.94
granisetron	11.94
alteplase	11.89
Manipulation chest wall, such as cupping, percussing, and vibration to facilitate lung function; subsequent	11.83
Electroencephalogram (EEG), continuous recording, physician or other qualified health care professional review of recorded events, analysis of spike and seizure detection, each increment of greater than 12 hours, up to 26 hours of EEG recording, interpretation and report after each 24-hour period; with video (VEEG)	11.8
Health behavior intervention, individual, face-to-face; initial 30 minutes	11.77
Platelet morphology finding [Identifier] in Blood	11.76
Finding related to ability to move	11.69
Gestation period, 8 weeks	11.69
Cerebral edema	11.69
Replacement of gastrostomy tube, percutaneous, includes removal, when performed, without imaging or endoscopic guidance; not requiring revision of gastrostomy tract	11.69
Influenza virus A RNA [Presence] in Specimen by NAA with probe detection	11.69
docusate sodium 10 MG/ML Oral Solution	11.63
lidocaine 0.05 MG/MG Medicated Patch	11.63
Secondary thrombocytopenia	11.6
Delirium	11.55
vancomycin 1000 MG Injection	11.55
Pancytopenia	11.46
Gestation period, 34 weeks	11.45
Measurement of Cardiac Sampling and Pressure, Bilateral, Percutaneous Approach	11.43
Chemotherapy administration, into CNS (eg, intrathecal), requiring and including spinal puncture	11.41
Mycosis	11.41
Change of gastrostomy tube, percutaneous, without imaging or endoscopic guidance	11.41
Hyaline casts [#/area] in Urine sediment by Automated count	11.4
Phosphate [Moles/volume] in Specimen	11.4
Immunosuppression	11.34
Manipulation chest wall, such as cupping, percussing, and vibration to facilitate lung function; initial demonstration and/or evaluation	11.34
Transfusion of Nonautologous Platelets into Peripheral Vein, Percutaneous Approach	11.28
CD3 cells/100 cells in Specimen	11.26
1 ML diphenhydramine hydrochloride 50 MG/ML Prefilled Syringe	11.25
Lipoprotein lipase [Enzymatic activity/volume] in Serum or Plasma	11.25
Mixed conductive and sensorineural hearing loss, bilateral	11.23
