# Supplementary material for: MedML: Fusing medical knowledge and machine learning models for early pediatric COVID-19 hospitalization and severity prediction
Source: iScience. 2022 Aug 17;25(9):104970. doi: 10.1016/j.isci.2022.104970 (PMC9384332; doi:10.1016/j.isci.2022.104970)
Supplement: Table S3. Top 300 features with highest propensity scores in the severity prediction task, related to STAR Methods [file mmc3.csv]

Concept name	score
Dependence on ventilator	27.38249075
Magnetic resonance angiography, chest (excluding myocardium), with or without contrast material(s)	27.38249075
Laryngoscopy, direct, operative, with excision of tumor and/or stripping of vocal cords or epiglottis; with operating microscope or telescope	19.01561858
Ventilator associated pneumonia	17.9290118
Chronic hypercapnic respiratory failure	17.11405672
Chronic respiratory failure	16.73374435
Tracheotomy tube change prior to establishment of fistula tract	15.21249486
Pneumonia due to Pseudomonas	14.91994688
Pressure ulcer	14.26171393
Change Tracheostomy Device in Trachea, External Approach	13.54862824
Dependence on respirator	13.03928131
Tracheobronchoscopy through established tracheostomy incision	12.96519448
Blood-derived hematopoietic progenitor cell harvesting for transplantation, per collection; autologous	12.67707905
Drug-induced hypotension	12.55030826
Cardiac magnetic resonance imaging for velocity flow mapping (List separately in addition to code for primary procedure)	12.36015208
enalapril maleate 1 MG/ML Oral Solution [Epaned]	12.36015208
10 ML calcium chloride 100 MG/ML Prefilled Syringe	12.28701508
Tracheostomy, planned (separate procedure); younger than 2 years	11.40937115
Pressure ulcer stage 2	11.40937115
Pneumonia due to methicillin susceptible Staphylococcus aureus	11.40937115
dornase alfa 1 MG/ML Inhalation Solution	11.40937115
10 ML tranexamic acid 100 MG/ML Injection	11.40937115
fiber	11.40937115
4 ML norepinephrine 1 MG/ML Injection	11.40937115
Tracheostomy present	11.2611975
Chronic hypoxemic respiratory failure	10.73823167
Blasts/100 leukocytes in Cerebral spinal fluid	10.53172721
Inspection of Trachea, Via Natural or Artificial Opening Endoscopic	10.45859022
Acute on chronic hypercapnic respiratory failure	10.43142505
Tracheostomy complication	10.26843403
Cardiogenic shock	9.731522449
Pressure ulcer of sacral region	9.654083278
enalapril maleate 1 MG/ML Oral Solution	9.654083278
Bypass Trachea to Cutaneous with Tracheostomy Device, Open Approach	9.607891492
Acute tracheitis without obstruction	9.542383141
chromous chloride	9.507809289
Acute-on-chronic respiratory failure	9.478554491
Cardiac magnetic resonance imaging for morphology and function without contrast material(s), followed by contrast material(s) and further sequences	9.270114057
Change Feeding Device in Lower Intestinal Tract, External Approach	9.270114057
Acute on chronic hypoxemic respiratory failure	8.984879778
Kidney function study, non-imaging radioisotopic study	8.964505901
bumetanide 0.25 MG/ML Injectable Solution	8.964505901
phenobarbital 4 MG/ML Oral Solution	8.692854207
Measurement finding outside reference range	8.55702836
Thrombosis of vein of lower limb	8.55702836
albumin human-kjda 50 MG/ML Injection	8.55702836
Delirium	8.451386035
Double outlet right ventricle	8.366872174
vasopressin (USP) 20 UNT/ML Injectable Solution	8.149550819
0.4 ML enoxaparin sodium 100 MG/ML Prefilled Syringe	8.149550819
albumin human, USP 250 MG/ML Injection	7.843942663
Anoxic encephalopathy	7.823568786
Stenosis due to any device, implant AND/OR graft	7.606247431
Complication of external stoma of gastrointestinal tract	7.606247431
Thrombus due to any device, implant AND/OR graft	7.440894226
Congestive heart failure	7.416091245
alteplase Injection	7.416091245
Hyaline casts [Presence] in Urine by Automated	7.382534271
Transfusion of Nonautologous Platelets into Central Vein, Percutaneous Approach	7.360884611
Status epilepticus due to intractable idiopathic generalized epilepsy	7.301997534
Radiologic examination, spine, entire thoracic and lumbar, including skull, cervical and sacral spine if performed (eg, scoliosis evaluation); 4 or 5 views	7.205918619
Chemodenervation of parotid and submandibular salivary glands, bilateral	7.130856967
Drug prophylaxis	7.130856967
Cardiac arrest	7.130856967
Hepatic failure	7.130856967
Disorder of the larynx	7.062944043
50 ML albumin human, USP 250 MG/ML Injection [Alburx]	7.021151475
Insertion of Feeding Device into Jejunum, Percutaneous Approach	6.972393479
Refractory idiopathic generalized epilepsy	6.944834611
budesonide 0.25 MG/ML Inhalation Suspension [Pulmicort]	6.927118196
Phenytoin [Mass/volume] in Serum or Plasma	6.90567201
Inspection of Tracheobronchial Tree, Via Natural or Artificial Opening Endoscopic	6.845622688
Enterostomy malfunction	6.845622688
Heparin unfractionated [Units/volume] in Platelet poor plasma by Chromogenic method	6.845622688
Conversion of gastrostomy tube to gastro-jejunostomy tube, percutaneous, under fluoroscopic guidance including contrast injection(s), image documentation and report	6.761108828
ampicillin 1000 MG / sulbactam 500 MG Injection	6.761108828
Neonatal urinary tract infection	6.711394792
Insertion of Endotracheal Airway into Trachea, Via Natural or Artificial Opening Endoscopic	6.655466502
50 ML potassium chloride 0.4 MEQ/ML Injection	6.605425401
Cortical blindness	6.569031872
norepinephrine	6.519640655
Replacement of gastro-jejunostomy tube, percutaneous, under fluoroscopic guidance including contrast injection(s), image documentation and report	6.482597242
Familial dysautonomia	6.448774996
phenobarbital 65 MG/ML Injectable Solution	6.448774996
vancomycin 500 MG Injection	6.41777127
Macrophages/100 leukocytes in Cerebral spinal fluid	6.389247842
Mechanical chest wall oscillation to facilitate lung function, per session	6.371467004
Hypoplastic left heart syndrome	6.338539526
sodium chloride 30 MG/ML Inhalation Solution [Nebusal]	6.338539526
remifentanil 1 MG Injection	6.338539526
Measurement of Cardiac Sampling and Pressure, Bilateral, Percutaneous Approach	6.29482546
Ventricular tachycardia	6.256751919
valproic acid 50 MG/ML Oral Solution	6.223293353
Acute pulmonary edema	6.200745188
Congenital hypothyroidism without goiter	6.180076038
Respiratory Ventilation, 24-96 Consecutive Hours	6.170374192
Artificial respiration	6.112163114
Excessive salivation	6.004932182
ipratropium bromide 0.2 MG/ML Inhalation Solution [Atrovent]	6.004932182
glycopyrrolate 0.2 MG/ML Oral Solution	6.004932182
egg yolk phospholipids	5.976337267
furosemide 20 MG Oral Tablet	5.976337267
Activated clotting time (ACT) of Blood by Coagulation assay	5.952715381
Mixed acid-base balance disorder	5.932872996
Heart failure	5.872470443
Insertion of Monitoring Device into Upper Artery, Percutaneous Approach	5.821107728
Shock	5.801375159
sodium chloride 30 MG/ML Inhalation Solution	5.787362176
Duplex scan of lower extremity arteries or arterial bypass grafts; unilateral or limited study	5.704685573
Electroencephalogram with video (VEEG), review of data, technical description by EEG technologist, each increment of 12-26 hours; with continuous, real-time monitoring and maintenance	5.704685573
Base excess standard in Arterial blood by calculation	5.704685573
Congenital bronchomalacia	5.704685573
albumin human, USP 50 MG/ML Injection	5.704685573
sodium bicarbonate 84 MG/ML Injection	5.704685573
heparin sodium, porcine 2 UNT/ML Injectable Solution	5.704685573
vasopressin (USP)	5.704685573
erythromycin ethylsuccinate 40 MG/ML Oral Suspension	5.704685573
50 ML clindamycin 12 MG/ML Injection	5.704685573
Polysomnography; age 6 years or older, sleep staging with 4 or more additional parameters of sleep, with initiation of continuous positive airway pressure therapy or bilevel ventilation, attended by a technologist	5.704685573
Hypervolemia	5.572018467
Insertion of non-tunneled centrally inserted central venous catheter; younger than 5 years of age	5.565546901
Septic shock	5.541694557
Respiratory failure	5.53330017
thrombin alfa 1000 UNT/ML Topical Solution	5.531816314
Laryngoscopy direct, with or without tracheoscopy; diagnostic, with operating microscope or telescope	5.526414149
Intellectual functioning disability	5.493400923
Congenital stenosis of pulmonary valve	5.493400923
Respiratory Ventilation, Less than 24 Consecutive Hours	5.488051944
Hypoxemic respiratory failure	5.47649815
Mixed conductive and sensorineural hearing loss, bilateral	5.47649815
PHENobarbital [Mass/volume] in Serum or Plasma	5.466990341
acetylcysteine	5.456655766
Cardiomyopathy	5.445381684
calcium carbonate 250 MG/ML Oral Suspension	5.445381684
Perinatal anoxic-ischemic brain injury	5.433033879
Acute respiratory distress syndrome	5.433033879
Congenital anomaly of tricuspid valve	5.433033879
alteplase 1 MG/ML Injectable Solution	5.404438964
Neuromuscular scoliosis	5.369115834
Opioid dependence	5.369115834
vecuronium	5.35541911
Acute hypercapnic respiratory failure	5.343629524
Respiratory Ventilation, Greater than 96 Consecutive Hours	5.324373202
Thromboembolism of vein	5.324373202
Chemodenervation of one extremity; 1-4 muscle(s)	5.324373202
Chemodenervation of one extremity; each additional extremity, 1-4 muscle(s) (List separately in addition to code for primary procedure)	5.324373202
cosyntropin	5.324373202
furosemide 10 MG/ML Oral Solution	5.302947153
sildenafil	5.297208032
Cytomegalovirus infection	5.265863606
Profound intellectual disability	5.2421435
Acute deep venous thrombosis of femoral vein	5.229295109
papaverine	5.229295109
Inspection of Larynx, Via Natural or Artificial Opening Endoscopic	5.221237643
Hypothermia not associated with low environmental temperature	5.186077794
aspirin 81 MG Chewable Tablet	5.169871301
Disorder of autonomic nervous system	5.161382185
Invasive Systolic blood pressure	5.152619228
Invasive Diastolic blood pressure	5.152619228
Hemoptysis	5.152619228
Vocal cord paralysis	5.152619228
Insertion of non-tunneled centrally inserted central venous catheter; age 5 years or older	5.145402674
Bronchiectasis	5.114545686
Bacterial infection due to Klebsiella pneumoniae	5.093469262
5 ML fentanyl 0.05 MG/ML Injection	5.070831621
Congenital anomaly of pulmonary artery	5.070831621
Tetralogy of Fallot	5.070831621
selenious acid	5.070831621
potassium chloride 0.4 MEQ/ML Injection	5.020123305
Carbon dioxide, expired gas determination by infrared analyzer	5.008992211
Disorder of upper respiratory system	5.006152646
Disorder of calcium metabolism	4.960596151
Central visual impairment	4.960596151
Cortical visual impairment	4.960596151
50 ML albumin human, USP 50 MG/ML Injection	4.960596151
epinephrine 0.1 MG	4.933782118
Bacterial infection due to Pseudomonas	4.889730491
Disturbance of salivary secretion	4.889730491
Pyruvate [Mass/volume] in Blood	4.827041639
Natriuretic peptide B [Mass/volume] in Blood	4.827041639
1 ML fentanyl 0.05 MG/ML Injection	4.827041639
clonazepam 0.5 MG Oral Tablet	4.827041639
chlorothiazide 500 MG Injection	4.803945746
Combined right heart catheterization and retrograde left heart catheterization, for congenital cardiac anomalies	4.784574997
gabapentin 50 MG/ML Oral Solution [Neurontin]	4.784574997
10 ML epinephrine 0.1 MG/ML Prefilled Syringe	4.776015829
Disorder of cardiovascular system	4.753904644
Pneumonitis due to inhaled substance	4.753904644
mesna 100 MG/ML Injectable Solution	4.753904644
cisatracurium	4.753904644
Low blood pressure	4.748765288
calcium gluconate 100 MG/ML Injectable Solution	4.730714866
Severe intellectual disability	4.721119095
ketamine 100 MG/ML Injectable Solution	4.697976355
Acylcarnitine/Carnitine.free (C0) [Molar ratio] in Serum or Plasma	4.656886182
Respiratory finding	4.648262319
Monitoring of Arterial Pulse, Peripheral, Percutaneous Approach	4.648262319
Pulmonary hypertension	4.638975082
Invasive Mean blood pressure	4.631526901
Hyperosmolality and or hypernatremia	4.628329805
vancomycin 1000 MG Injection	4.618078797
LMW Heparin [Units/volume] in Platelet poor plasma by Chromogenic method	4.607630655
Electroencephalogram (EEG), continuous recording, physician or other qualified health care professional review of recorded events, analysis of spike and seizure detection, interpretation and report, 2-12 hours of EEG recording; with video (VEEG)	4.563748459
Protein S actual/normal in Platelet poor plasma by Coagulation assay	4.563748459
Glucose [Mass/volume] in Body fluid	4.563748459
Dependence on wheelchair	4.563748459
Nutritional anemia	4.563748459
Tetraplegia	4.563748459
Seizure disorder	4.563748459
chlorothiazide 50 MG/ML Oral Suspension	4.563748459
Ventilation assist and management, initiation of pressure or volume preset ventilators for assisted or controlled breathing; hospital inpatient/observation, each subsequent day	4.510681616
phenylephrine hydrochloride 10 MG/ML Injectable Solution	4.503699137
Epileptic seizure	4.494600755
Idiopathic scoliosis	4.482252951
72 HR scopolamine 0.0139 MG/HR Transdermal System [Transderm Scop]	4.482252951
Anemia of chronic disease	4.474263195
Transfusion of Nonautologous Red Blood Cells into Central Vein, Percutaneous Approach	4.471240044
vecuronium bromide 1 MG/ML Injectable Solution	4.464536536
Postprocedural respiratory failure	4.436977668
iodixanol	4.436977668
gabapentin 300 MG Oral Capsule	4.436977668
Sepsis	4.428294737
100 ML propofol 10 MG/ML Injection [Diprivan]	4.416530766
Cerebral edema	4.408166125
10 ML calcium chloride 100 MG/ML Injection	4.408166125
Assistance with Respiratory Ventilation, Greater than 96 Consecutive Hours, Continuous Positive Airway Pressure	4.388219672
Protein [Presence] in Urine by Automated test strip	4.388219672
Conduction disorder of the heart	4.388219672
baclofen 10 MG Oral Tablet	4.388219672
fosphenytoin	4.388219672
heparin sodium, porcine 10 UNT/ML Injectable Solution	4.37801451
Intrinsic PEEP Respiratory system	4.362406615
Primary central sleep apnea	4.362406615
levetiracetam 100 MG/ML Oral Solution [Keppra]	4.356305347
Gastrointestinal hemorrhage	4.346427104
piperacillin 3000 MG / tazobactam 375 MG Injection	4.346427104
phenobarbital	4.335561036
BIPAP AndOr CPAP setting Ventilator	4.327692504
Erythrocytes [#/volume] in Body fluid by Automated count	4.327692504
Diabetes insipidus	4.327692504
zinc sulfate	4.317059353
citric acid	4.317059353
Chronic pulmonary edema	4.305423074
Complex partial epileptic seizure	4.297035886
Catheter aspiration (separate procedure); nasotracheal	4.27851418
Monitoring of Arterial Pressure, Peripheral, Percutaneous Approach	4.27851418
Acute posthemorrhagic anemia	4.27851418
onabotulinumtoxinA 100 UNT Injection	4.27851418
50 ML magnesium sulfate 40 MG/ML Injection	4.27851418
Disorder of bronchus	4.259498561
levocarnitine	4.254341784
Oxygen [Partial pressure] adjusted to patient's actual temperature in Venous blood	4.245347403
Status epilepticus due to refractory epilepsy	4.245347403
cisatracurium 2 MG/ML Injectable Solution	4.237766426
sodium citrate	4.232508651
Hypoxia	4.230440987
cupric chloride	4.225693017
phenylephrine Injectable Solution	4.225693017
Viral pneumonia	4.216506728
10 ML furosemide 10 MG/ML Prefilled Syringe	4.216506728
zinc oxide 0.4 MG/MG Topical Ointment	4.216506728
Manipulation chest wall, such as cupping, percussing, and vibration to facilitate lung function; subsequent	4.209282559
Insertion of peripherally inserted central venous catheter (PICC), without subcutaneous port or pump, including all imaging guidance, image documentation, and all associated radiological supervision and interpretation required to perform the insertion; age 5 years or older	4.191197564
Dependence on enabling machine or device	4.189378468
polyvinyl alcohol	4.183436087
Lactate dehydrogenase 1 [Enzymatic activity/volume] in Serum or Plasma	4.174160176
Bradycardia	4.167806812
Acute respiratory failure	4.161064771
cefepime 2000 MG Injection	4.158555839
Injection procedure during cardiac catheterization including imaging supervision, interpretation, and report; for supravalvular aortography (List separately in addition to code for primary procedure)	4.148862235
Injection procedure during cardiac catheterization including imaging supervision, interpretation, and report; for pulmonary angiography (List separately in addition to code for primary procedure)	4.148862235
sulbactam	4.148862235
milrinone	4.148862235
petrolatum 0.41 MG/MG Topical Ointment [Aquaphor]	4.123869089
gadoteridol Injection [Prohance]	4.120050692
lorazepam 2 MG/ML Oral Solution	4.120050692
Bronchoscopy, rigid or flexible, including fluoroscopic guidance, when performed; diagnostic, with cell washing, when performed (separate procedure)	4.112680297
Atelectasis	4.107373613
Multisystem inflammatory syndrome (MIS)	4.095671694
clobazam	4.090151921
Carnitine free (C0) [Moles/volume] in Serum or Plasma	4.082252062
racepinephrine 22.5 MG/ML Inhalation Solution	4.063611641
potassium chloride 1.33 MEQ/ML Oral Solution	4.060962612
Methemoglobin/Hemoglobin.total in Arterial blood	4.053329223
Cerebral palsy	4.051926202
Intubation, endotracheal, emergency procedure	4.048486536
Ventilation assist and management, initiation of pressure or volume preset ventilators for assisted or controlled breathing; hospital inpatient/observation, initial day	4.038148215
Tidal volume.spontaneous --on ventilator	4.026836875
Status epilepticus	4.026836875
500 ML heparin sodium, porcine 2 UNT/ML Injection	3.993279901
Sodium [Moles/volume] in Arterial blood	3.974050624
Acylcarnitine [Moles/volume] in Serum or Plasma	3.961587204
Carboxyhemoglobin/Hemoglobin.total in Arterial blood	3.955248664
Congenital hydrocephalus	3.949397705
ioversol	3.941419123
Manipulation chest wall, such as cupping, percussing, and vibration to facilitate lung function; initial demonstration and/or evaluation	3.934265913
Apnea duration	3.934265913
Congenital tracheomalacia	3.934265913
Intracranial nontraumatic hemorrhage of fetus and newborn	3.934265913
Carbon dioxide [Partial pressure] adjusted to patient's actual temperature in Arterial blood	3.927816296
